# Supplementary material for: Dysregulation of Lipid Metabolism in Macrophages Is Responsible for Severe Endotoxin Tolerance in FcgRIIB-Deficient Lupus Mice
Source: Front Immunol. 2020 Jun 9;11:959. doi: 10.3389/fimmu.2020.00959 (PMC7296175; doi:10.3389/fimmu.2020.00959)
Supplement: Supplementary file 1 [file Table_1.XLSX]

## Sheet: identified cmp
Raw data of the lipid derivatives based on lipidomic gateway analysis with mass spectrometric measurement identification: comparison of lipid profile of FcgRIIB-/- and FcgRIIB+/+ macrophages with sequential LPS stimulation (100/100).
							Intensity			Intensity
Input Mass	Matched Mass	Name	Formula	Ion	category	FcGRIIB-/- macrophages			FcgRIIB+/+ macrophages
288.289	288.29	C17 Sphinganine	C17H38NO2	[M+H]+	Sphingolipids	46615.4	43680	53860.4	6154	7680.61	7073
454.293	454.293	PE(16:0/0:0)	C21H45NO7P	[M+H]+	Glycerophospholipids	24028.2	22468	34829.7	6448.96	7041.48	5485.18
526.313	526.314	POV-PA	C24H49NO9P	[M+NH4]+	Glycerophospholipids	70907.4	62043	70503.2	16276.4	20408.2	18407.6
498.282	498.283	1-(2-methoxy-13-methyl-6Z-tetradecenyl)-sn-glycero-3-phosphoserine	C22H45NO9P	[M+H]+	Glycerophospholipids	7666.61	7566	9928	2215.2	2830.79	2431.69
478.292	478.293	PE(18:2(9Z,12Z)/0:0)	C23H45NO7P	[M+H]+	Glycerophospholipids	7382.05	6025	7150.09	2343.14	2353.28	1853.19
556.339	556.337	PE(22:2(13Z,16Z)/0:0)	C27H52NO7PNa	[M+Na]+	Glycerophospholipids	6687	4645	4669.86	2076.6	1839.04	1765.47
582.412	582.413	PA(12:0/14:0)	C29H61NO8P	[M+NH4]+	Glycerophospholipids	4774.43	4755	5382.86	1291.21	2208.8	1807.67
482.324	482.324	1-(2-methoxy-6Z-heptadecenyl)-sn-glycero-3-phosphoethanolamine	C23H49NO7P	[M+H]+	Glycerophospholipids	176321	149826	171585	66347.1	70046.2	60379.2
581.307	581.306	PI(O-16:0/0:0)	C25H51O11PNa	[M+Na]+	Glycerophospholipids	8393.15	6748	9816.23	3124.98	3630.32	3150.09
464.313	464.313	PE(18:0/0:0)	C23H47NO6P	[M+H-H2O]+	Glycerophospholipids	11048.6	11374	12770.6	4108.19	5240.4	4701.27
599.318	599.319	PI(18:1(9Z)/0:0)	C27H51O12P	[M+H]+	Glycerophospholipids	10285.9	9316	10734	3744.52	4745.74	3622
585.339	585.34	PI(P-18:0/0:0)	C27H54O11P	[M+H]+	Glycerophospholipids	3768	2992	3500.33	1474.83	1399.48	1306.89
480.308	480.308	PE(18:1(11Z)/0:0)	C23H47NO7P	[M+H]+	Glycerophospholipids	11307.5	9688	11459.9	3986.18	5269.78	4210.49
514.35	514.35	PG(P-18:0/0:0)	C24H53NO8P	[M+NH4]+	Glycerophospholipids	5190.76	4359	5671.13	2090.82	2375.32	2090.82
504.308	504.308	PE(0:0/20:3(11Z,14Z,17Z))	C25H47NO7P	[M+H]+	Glycerophospholipids	10304.5	8878	10385.7	4597.43	5261.21	4597.43
587.354	587.356	PI(O-18:0/0:0)	C27H56O11P	[M+H]+	Glycerophospholipids	2502.67	1859	2360.22	1236.72	957.47	1097.04
522.355	522.355	PC(0:0/18:1(9Z))	C26H53NO7P	[M+H]+	Glycerophospholipids	13278.4	11476	13107.1	5266.73	7221.46	6321.28
583.323	583.324	POV-PG	C27H52O11P	[M+H]+	Glycerophospholipids	29362.6	22394	25724.8	14064.8	13830.7	10757.2
468.308	468.308	1-(2-methoxy-5Z-hexadecenyl)-sn-glycero-3-phosphoethanolamine	C22H47NO7P	[M+H]+	Glycerophospholipids	4520.2	5292	5524.05	2343.14	2694.89	2760.36
508.376	508.376	PC(P-18:0/0:0)	C26H55NO6P	[M+H]+	Glycerophospholipids	8024.63	8198	10308	3019.55	5519.56	4925.56
601.333	601.335	PI(18:0/0:0)	C27H54O12P	[M+H]+	Glycerophospholipids	36362.2	25646	29544	16391.3	16291.8	13951.7
282.279	282.279	3-ketosphinganine	C18H36NO	[M+H-H2O]+	Sphingolipids	27155	21237	26856.7	13729.5	14096.4	12663.7
424.342	424.342	Homochenodeoxycholic acid	C25H42O4	[M+NH4]+	Sterol lipids	2347.56	2346	3292.08	1106.42	1579.46	1630.01
643.284	643.285	PI(20:4(5Z,8Z,11Z,14Z)/0:0)	C29H49O12PNa	[M+Na]+	Glycerophospholipids	2919	2846	3352.08	1566.04	1938.21	1566.04
496.339	496.34	1-(2-methoxy-6Z-octadecenyl)-sn-glycero-3-phosphoethanolamine	C24H51NO7P	[M+H]+	Glycerophospholipids	32148.7	29165	33880.9	16742	21363.2	16395.6
438.298	438.298	CPA(18:0)	C21H45NO6P	[M+NH4]+	Glycerophospholipids	42699.3	39316	44480.7	22149.7	27497.4	22877.9
466.329	466.329	PE(P-18:0/0:0)	C23H49NO6P	[M+H]+	Glycerophospholipids	14666.1	12407	11066.9	6830.41	8302.6	6705.47
621.302	621.301	PG-PG	C27H51O12PNa	[M+Na]+	Glycerophospholipids	8776.83	9240	10954	4589.14	6544.37	5645.07
550.386	550.387	PC(20:1(11Z)/0:0)	C28H57NO7P	[M+H]+	Glycerophospholipids	3679.37	3770	4392.18	2077.79	2664.28	2447.23
494.323	494.324	PC(16:1(9Z)/0:0)	C24H49NO7P	[M+H]+	Glycerophospholipids	3538.25	3467	4094.51	1964.07	2557.75	2265.14
300.289	300.29	Sphingosine	C18H38NO2	[M+H]+	Sphingolipids	27167.8	21775	24607	13640.7	12791.2	13138.9
372.311	372.311	MG(18:2(9Z,12Z)/0:0/0:0)[rac]	C21H42NO4	[M+NH4]+	Glycerolipids	3678.2	3672	4179.22	2186.77	2430.42	2496.09
528.308	528.308	PE(0:0/22:5(4Z,7Z,10Z,13Z,16Z))	C27H47NO7P	[M+H]+	Glycerophospholipids	53412	43018	51454.3	31830.2	34047.9	29812.1
494.36	494.361	1-(2-methoxy-nonadecanyl)-sn-glycero-3-phosphoethanolamine	C25H53NO6P	[M+H-H2O]+	Glycerophospholipids	1358.62	1494	1663.69	972.68	1266.02	972.68
544.337	544.337	PC(18:1(11Z)/0:0)	C26H52NO7PNa	[M+Na]+	Glycerophospholipids	3001.8	2501	2670.84	1936.82	2266.35	1668.87
510.355	510.355	1-O-(2-methoxy-4Z-hexadecenyl)-sn-glycero-3-phosphocholine	C25H53NO7P	[M+H]+	Glycerophospholipids	3238.54	2846	3633.29	1985.39	2532.04	2543.84
361.274	361.274	MG(0:0/20:4(5Z,8Z,11Z,14Z)/0:0)	C23H37O3	[M+H-H2O]+	Glycerolipids	8141.25	5298	6457.08	2352.62	1912.5	1587.82
484.384	484.387	Sphinganine-1-phosphocholine	C23H55N3O5P	[M+NH4]+	Sphingolipids	1007.6	988	1087.16	934.65	881.56	881.56
656.529	656.525	DG(16:1(9Z)/22:6(4Z,7Z,10Z,13Z,16Z,19Z)/0:0)[iso2]	C41H70NO5	[M+NH4]+	Glycerolipids	13669	12640	13311.9	14603.8	16586.8	16515.5
753.447	753.447	PA(17:2(9Z,12Z)/22:6(4Z,7Z,10Z,13Z,16Z,19Z))	C42H67O8PNa	[M+Na]+	Glycerophospholipids	980.78	1029	1113.05	1394.27	1272.14	1213.62
667.534	667.53	DG(18:1(9Z)/22:6(4Z,7Z,10Z,13Z,16Z,19Z)/0:0)[iso2]	C43H71O5	[M+H]+	Glycerolipids	2298.58	1902	1902	2928.33	2601.83	2596.02
502.292	502.293	PE(20:4(5Z,8Z,11Z,14Z)/0:0)	C25H44NO7P	[M+H]+	Glycerophospholipids	31581.9	31930	37990.7	47879.2	58386.3	52987.5
315.175	315.172	19-norandrosterone	C18H28O2K	[M+K]+	Sterol lipids	4900.38	3770	3750.95	7869.3	6592.12	5830.5
524.274	524.275	ST 25:4;O5;T	C27H41NO7S	[M+H]+	Sterol lipids	13680	12369	13868.4	23765.5	23461.8	20792.6
399.25	399.251	MG(0:0/20:5(5Z,8Z,11Z,14Z,17Z)/0:0)	C23H36O4Na	[M+Na]+	Glycerolipids	1231.51	1231.51	1340.13	2122.8	2314.1	2137.44
398.233	398.23	PE(12:0/0:0)	C17H37NO7P	[M+H]+	Glycerophospholipids	2998.3	2903	3142.65	5580.65	5697.09	5703.92
330.246	330.243	16,17-didehydroprogesterone	C21H32NO2	[M+NH4]+	Sterol lipids	8347.67	6966	8224.31	15898.5	15226.5	13564.2
530.323	530.324	PE(22:4(7Z,10Z,13Z,16Z)/0:0)	C27H49NO7P	[M+H]+	Glycerophospholipids	5012.33	4826	5451.11	8229.42	12378.6	10077.6
309.127	309.125	Estrone	C18H22O2K	[M+K]+	Sterol lipids	31240.2	26232	32796.1	66319.9	80102.1	68894.6
